# Supplementary material for: The short chitooligosaccharide CO4 inhibits chitin-triggered immunity in grapevine and promotes the infection by Botrytis cinerea but not Plasmopara viticola
Source: J Exp Bot. 2025 Jun 4;76(16):4696–708. doi: 10.1093/jxb/eraf247 (PMC12509881; doi:10.1093/jxb/eraf247)
Supplement: eraf247_Supplementary_Data [file eraf247_supplementary_data.zip]

Archive with 1 entries (1 files):
- jexbot315175-file001.pdf
